# Supplementary material for: Impact of Acupuncture on Human Metabolomic Profiles: A Systematic Review
Source: Metabolites. 2024 Oct 11;14(10):542. doi: 10.3390/metabo14100542 (PMC11509109; doi:10.3390/metabo14100542)
Supplement: Supplementary file 1 [file metabolites-14-00542-s001.zip]

Archive with 1 entries (1 files):
- metabolites-3210420-supplementary.pdf
